# Supplementary material for: Comparative structures and evolution of vertebrate lipase H (LIPH) genes and proteins: a relative of the phospholipase A1 gene families
Source: 3 Biotech. 2012 Sep 25;2(4):263–75. doi: 10.1007/s13205-012-0087-z (PMC3482443; doi:10.1007/s13205-012-0087-z)
Supplement: Supplementary file 5 — Supplementary material 5 (XLS 39 kb) [file 13205_2012_87_MOESM5_ESM.xls]

## Sheet: Sheet1
Lipase Gene	Species	Lipase	RefSeq ID	GenBank ID	UNIPROT	Amino	Chromosome	Coding Exons
			¹Ensembl		ID	acids	location	(Strand)
Human LIPC	Homo sapiens	hepatic lipase (HL)	NM_000236.2	BC146659	P11150	499	15:56,511,524-56,648,315	9 (+ve)
Mouse LIPC	Mus musculus	hepatic lipase (HL)	NM_008280.2	BC021841	P27656	510	9:70,645,935-70,782,615	9 (-ve)
Frog LIPC	Xenopus tropicalis	hepatic lipase (HL)	NM_001114259.1	BC158363	B0BMB8	496	sc301:941,950-1,004,887	9 (-ve)
Zebrafish LIPC	Danio rerio	hepatic lipase (HL)	NM_201022.1	BC053243	Q7T359	514	7:33,180,131-33,193,766	9 (-ve)
Human LIPG	Homo sapiens	endothelial lipase (EL)	NM_006033.2	BC060825	Q9Y5X9	500	18:45,342,677-45,367,216	10 (+ve)
Mouse LIPG	Mus musculus	endothelial lipase (EL)	NM_010720.3	BC020991	Q9WVG5	500	18:75,102,996-75,120,628	10 (-ve)
Frog LIPG	Xenopus tropicalis	endothelial lipase (EL)	¹ENSXETT00000048464	na	na	497	sc97:2,765,234-2,771,503	9 (+ve)
Zebrafish LIPG	Danio rerio	endothelial lipase (EL)	¹ENSDART00000098850	BC044146	na	500	8:30,952,666-30,959,571	10 (-ve)
Human LPL	Homo sapiens	lipooprotein lipase (LPL)	NM_000237.2	BC011353	P06858	475	8:19,841,232-19,864,008	9 (+ve)
Mouse LPL	Mus musculus	lipooprotein lipase (LPL)	NM_008509.2	BC003305	P11152	474	8:71,404,652-71,426,282	9 (+ve)
Frog LPL	Xenopus tropicalis	lipooprotein lipase (LPL)	¹ENSXETT00000056503	na	na	466	sc79:338,410-419,025	9 (-ve)
Stickleback LPL	Gasterosteus aculeatus	lipooprotein lipase (LPL)	¹ENSGACT00000015067	na	na	514	VIII:14,407,768-14,412,555	10 (-ve)
Human PTL	Homo sapiens	pancreatic lipase (LIPP)	NM_000936	BC014319	P16233	465	10:118,295,595-118,317,297	12 (+ve)
Mouse Ptl	Mus musculus	pancreatic lipase (LIPP)	NM_026925	BC061061	Q6P8U6	465	19:58,745,029-58,756,214	12(+ve)
Frog PTL	Xenopus tropicalis	pancreatic lipase (LIPP)	NM_204010	BC080957	Q28IT6	472	1076:4,143-10,564	12 (-ve)
Human PLR1	Homo sapiens	PTL-related protein 1 (PLR1)	NM_006229	BC025784	P54315	467	10:118,341,942-118,358,615	12 (+ve)
Mouse PLR1	Mus musculus	PTL-related protein 1 (PLR1)	NM_017844	BC090985	Q5BKQ4	473	19:58,803,615-58,818,615	12 (+ve)
Human PLR2	Homo sapiens	PTL-related protein 2 (PLR2)	NM_005396	BC005989	P54317	469	10:118,370,808-118,394,595	12 (+ve)
Mouse PLR2	Mus musculus	PTL-related protein 2 (PLR2)	NM_011128	M30687	P17892	468	19:58,834,321-58,851,968	12 (+ve)
Frog PLR2	Xenopus tropicalis	PTL-related protein 2 (PLR2)	NP_001072431¹	BC121677	na	468	1076:63,535-72,134	12 (-ve)
Fruit fly lipase	Drosophila melanogaster	CG12858 neutral lipase	NM_078816	BT024983	O46107	439	2L:10,699,591-10,701,363	6 (+ve)
