# Supplementary material for: Comparative structures and evolution of vertebrate lipase H (LIPH) genes and proteins: a relative of the phospholipase A1 gene families
Source: 3 Biotech. 2012 Sep 25;2(4):263–75. doi: 10.1007/s13205-012-0087-z (PMC3482443; doi:10.1007/s13205-012-0087-z)
Supplement: Supplementary file 6 — Supplementary material 6 (XLSX 11 kb) [file 13205_2012_87_MOESM6_ESM.xlsx]

## Sheet: Sheet1
Vertebrate	Human	Chimp	Orangutan	Rhesus	Mouse	Rat	Rabbit	Cow	Horse	Dog	Opossum	Chick 1	Chick 2	Lizard	Frog	Zfish 1	Zfish 2	Tetraodon
Human	100	99	99	84	77	78	85	84	84	82	68	60	61	56	60	48	47	48
Chimp	99	100	98	83	77	78	85	84	83	82	68	60	61	56	60	47	47	48
Orangutan	99	98	100	84	78	79	85	85	84	82	68	60	61	56	60	48	47	48
Rhesus	84	83	84	100	70	72	77	78	78	75	62	53	56	50	55	44	44	44
Mouse	77	77	78	70	100	94	78	76	75	77	65	57	60	54	59	47	47	47
Rat	78	78	79	72	94	100	78	77	78	80	66	57	60	54	59	47	47	47
Rabbit	85	85	85	77	78	78	100	83	83	80	70	59	61	56	62	47	47	48
Cow	84	84	85	78	76	77	83	100	84	85	67	58	62	55	61	48	47	49
Horse	84	83	84	78	75	78	83	84	100	83	67	60	62	55	61	48	47	49
Dog	82	82	82	75	77	80	80	85	83	100	67	57	62	56	60	46	47	48
Opossum	68	68	68	62	65	66	70	67	67	67	100	56	58	52	57	47	45	47
Chick 1	60	60	60	53	57	57	59	58	60	57	56	100	59	57	56	43	46	47
Chick 2	61	61	61	56	60	60	61	62	62	60	58	59	100	54	57	45	47	48
Lizard	56	56	56	50	54	54	56	55	55	56	52	57	54	100	56	42	43	44
Frog	60	60	60	55	59	59	62	61	61	60	57	56	57	56	100	49	49	49
Zfish 1	48	47	48	44	47	47	47	48	48	46	47	43	45	42	49	100	51	55
Zfish 2	47	47	47	44	47	47	47	47	47	47	45	46	47	43	49	51	100	53
Tetraodon	48	48	48	44	47	47	48	49	49	48	47	47	48	44	49	55	53	100
